# Supplementary material for: Protocol: The effect of restorative justice interventions for young people on offending and reoffending: A systematic review
Source: Campbell Syst Rev. 2024 May 15;20(2):e1403. doi: 10.1002/cl2.1403 (PMC11096643; doi:10.1002/cl2.1403)
Supplement: Supplementary file 2 — Supporting information. [file CL2-20-e1403-s001.zip]

Archive with 5 entries (5 files):
- CA000370-analysis-data/CA000370-data-rows.csv
- CA000370-analysis-data/CA000370-overall-estimates-and-settings.csv
- CA000370-analysis-data/CA000370-subgroup-estimates.csv
- CA000370-study-data/CA000370-risk-of-bias.csv
- CA000370-study-data/CA000370-study-information.csv
